# Supplementary material for: Bronchoalveolar Lavage Fluid from Chronic Obstructive Pulmonary Disease Patients Increases Neutrophil Chemotaxis Measured by a Microfluidic Platform
Source: Micromachines (Basel). 2023 Sep 6;14(9):1740. doi: 10.3390/mi14091740 (PMC10537285; doi:10.3390/mi14091740)
Supplement: Supplementary file 1 [file micromachines-14-01740-s001.zip]

Archive with 1 entries (1 files):
- micromachines-2567634-supplementary.pdf
